# Supplementary material for: Knockout of the OsNAC113 Transcription Factor Causes High Salt Resistance in Rice
Source: Plants (Basel). 2025 Dec 2;14(23):3673. doi: 10.3390/plants14233673 (PMC12694509; doi:10.3390/plants14233673)
Supplement: Supplementary file 1 [file plants-14-03673-s001.zip]

Archive with 2 entries (2 files):
- plants-3965508-supplementary figures.pdf
- plants-3965508-supplementary tables.pdf
